# Supplementary material for: The epidemiology of alcohol involved facial injuries
Source: Oral Maxillofac Surg. 2025 Jan 28;29(1):47. doi: 10.1007/s10006-025-01343-5 (PMC11774952; doi:10.1007/s10006-025-01343-5)
Supplement: Supplementary file 1 — Supplementary Material 1 [file 10006_2025_1343_MOESM1_ESM.xlsx]

## Sheet: Sheet1
AIFI-		AIFI+
Product Name	Count	Product Name	Count
Floors or flooring materials	9758	Stairs or steps (excluding pull-down and folding stairs)	771
Beds or bedframes, other or not specified .	3918	Floors or flooring materials	683
Stairs or steps (excluding pull-down and folding stairs)	3252	Bicycles and accessories (excl. mountain or all-terrain bicycles)	265
Bicycles and accessories (excl. mountain or all-terrain bicycles)	1800	Tables (excl. baby changing tables, billiard or pool tables and television tables or stands) .	166
Tables (excl. baby changing tables, billiard or pool tables and television tables or stands) .	1747	Ceilings and walls (interior part of completed structure)	122
Chairs, other or not specified	1375	Beds or bedframes, other or not specified .	120
Ceilings and walls (interior part of completed structure)	1251	Chairs, other or not specified	101
Bathtubs or showers (incl. fixtures or accessories; excl. enclosures, faucets, spigots and towel racks)	1146	Scooters, powered	75
Toilets	1036	Porches, balconies, open-side floors or floor openings	74
Doors, other or not specified	969	Bathtubs or showers (incl. fixtures or accessories; excl. enclosures, faucets, spigots and towel racks)	70
Basketball (activity/apparel/equipment)	887	Doors, other or not specified	54
Rugs or carpets, not specified	830	Counters or countertops	50
Cabinets, racks, room dividers and shelves, not elsewhere classified	734	Fences or fence posts	49
Footwear	723	Mopeds or power-assisted cycles	49
Exercise (activity or apparel, without equipment), incl. aerobics, stretching, walking, jogging, running (excl. track and field)	649	Toilets	42
Desks, dressers, bureaus, chests, or buffets	581	Barstools or kitchen stools	41
Porches, balconies, open-side floors or floor openings	480	Rugs or carpets, not specified	39
Counters or countertops	463	Footwear	39
Counters or countertops	368	Benches (excl. workbenches)	37
Ladders, other or not specified	366	Counters or countertops	35
Sofas, couches, davenports, divans or studio couches	351	Glass doors or doors with glass panels	34
Pet supplies	344	Cabinets, racks, room dividers and shelves, not elsewhere classified	32
Fences or fence posts	335	Desks, dressers, bureaus, chests, or buffets	30
Scooters, powered	327	Glass alcoholic beverage bottles	28
Waste containers, trash baskets or refuse bins	292	Sofas, couches, davenports, divans or studio couches	27
Sinks (excl. faucets)	276	Windows and window glass, other than storm windows	26
Baseball (activity/apparel/equipment; excl. softball)	273	All-terrain vehicles (number of wheels not specified; excl. dune buggies)	25
Poles (excluding fence posts, fishing, pole vaults and play-ground equipment)	263	Dancing (activity, apparel or equipment)	25
Day wear	261	Drinking glasses, cups, and mugs	24
Mopeds or power-assisted cycles	259	Poles (excluding fence posts, fishing, pole vaults and play-ground equipment)	23
Soccer (activity/apparel/equipment)	255	Handrails, railings or banisters	23
Skateboards, unpowered or unspecified	253	Sinks (excl. faucets)	18
Telephone or telephone accessories	253	Telephone or telephone accessories	17
Handrails, railings or banisters	228	Furniture, not specified	16
Softball (activity/apparel/equipment)	223	Two-wheeled, powered, off-road vehicles (incl. dirt bikes and trail bikes; excl. mopeds and minibikes)	16
Containers, not specified	223	Scooters/skateboards, powered	16
Furniture, not specified	185	Pet supplies	15
Football (activity, apparel or equipment)	166	All-terrain vehicles (four wheels, excluding dune buggies; exclusively off-road)	14
All-terrain vehicles (four wheels, excluding dune buggies; exclusively off-road)	159	Skateboards, unpowered or unspecified	14
Windows and window glass, other than storm windows	159	Waste containers, trash baskets or refuse bins	14
Glass doors or doors with glass panels	152	Escalators	13
Glass doors or doors with glass panels	151	Ladders, other or not specified	13
Runners, throw rugs or doormats (excl. bathtub mats)	138	Glass doors or doors with glass panels	12
Exercise equipment (excl. weight lifting and gymnastic equipment)	134	Golf carts, motorized vehicle	12
Cabinet or door hardware	131	Containers, not specified	10
Benches (excl. workbenches)	128	Exercise (activity or apparel, without equipment), incl. aerobics, stretching, walking, jogging, running (excl. track and field)	10
Bunk beds	124	Knickknacks, statues, vases or urns	10
Weight lifting (activity/apparel/equipment)	121	Mirrors or mirror glass (excluding lighted make-up mirrors)	9
Two-wheeled, powered, off-road vehicles (incl. dirt bikes and trail bikes; excl. mopeds and minibikes)	119	Golf (activity/apparel/equipment; excl. golf carts, motorized vehicle)	9
Recliner chairs	119	Metal containers (excluding aerosols, trash and gasoline cans)	8
All-terrain vehicles (number of wheels not specified; excl. dune buggies)	118	Garden hoses, nozzles or sprinklers	8
Room-sized, wall-to-wall or outdoor carpeting (excl. runners)	118	Cabinet or door hardware	7
Bags not elsewhere classified	115	Bags not elsewhere classified	7
Pipes (excl. smoking pipes)	108	Swimming pools, not specified	7
Hockey (activity, apparel or equipment), not specified	103	Ramps or landings	7
Greenhouse supplies or gardening supplies (excl. structures, hoses, sprayers, plant stands, tools, and chemicals)	100	Day wear	7
Garden hoses, nozzles or sprinklers	100	Runners, throw rugs or doormats (excl. bathtub mats)	7
Garden hoses, nozzles or sprinklers	95	Radiators (excluding vehicle radiators)	7
Ice hockey (activity/apparel/equipment)	91	Public equipment, not elsewhere classified (including conveyor belts, signs)	6
Tools, not specified	90	Knives, not elsewhere classified	6
Drinking glasses, cups, and mugs	89	Greenhouse supplies or gardening supplies (excl. structures, hoses, sprayers, plant stands, tools, and chemicals)	6
Ramps or landings	87	Fireworks	5
Martial arts (activity, apparel or equipment)	87	Bottles or jars, not specified	5
Paper products (excl. bags, cups, straws, and cardboard products)	87	Basketball (activity/apparel/equipment)	5
Golf (activity/apparel/equipment; excl. golf carts, motorized vehicle)	85	Faucets or spigots	5
Scooters/skateboards, powered	83	Bunk beds	5
Boxing (activity/apparel/equipment)	81	Recliner chairs	5
Other ball sports (activity/apparel/equip.)	80	Televisions	4
Decorative yard equipment, excluding water features	78	Utility vehicles	4
Knives, not elsewhere classified	77	Manual cleaning equipment (excl. buckets or pails)	4
Swimming pools, not specified	76	Built-in swimming pools	4
Televisions	73	Soccer (activity/apparel/equipment)	4
Computers (equipment and electronic games)	73	Decorative yard equipment, excluding water features	4
Clothing, not specified	69	Scooters, unpowered	4
Pliers, wire cutters or wrenches	69	Musical instruments, not electric or not battery operated or not specified	4
Window sills or frames	67	Amusement attractions (including rides)	4
Elevators or other lifts (excluding escalators, hoists, jacks, fork lifts and automotive lifts)	67	Sheets or pillowcases	3
Dancing (activity, apparel or equipment)	65	Hoverboards and powered skateboards	3
Rugby (activity, apparel or equipment)	63	Room-sized, wall-to-wall or outdoor carpeting (excl. runners)	3
Fans	63	Fire extinguishers	3
Manual cleaning equipment (excl. buckets or pails)	63	Pictures, picture frames or wall decorations	3
Nails, screws, tacks or bolts	62	Scooters, unpowered	3
Nonelectric razors or shavers	62	Football (activity, apparel or equipment)	3
Luggage (excl. footlockers)	62	Diving or diving boards	3
Television tables or stands	62	Refrigerators	3
Grocery or shopping carts, unpowered	61	Jewelry (excluding watches)	3
Horseback riding (activity/apparel/ equipment)	61	Minibikes, powered	3
Toys, not specified	60	Tableware and accessories (excluding drinking glasses, cups, and mugs)	3
Tableware and accessories (excluding drinking glasses, cups, and mugs)	59	Trays (excluding food warmers)	3
Pictures, picture frames or wall decorations	59	Bars and bar accessories (excluding gymnastic and weight lifting equipment)	3
Ice skating (activity, apparel or equipment)	58	Lawn mowers, not specified	3
Sheets or pillowcases	56	Cardboard products	2
Eye protection devices	55	Floor lamps or table lamps, electric (excluding halogen lamps)	2
Mirrors or mirror glass (excluding lighted make-up mirrors)	54	Coal or wood-burning stoves	2
Golf carts, motorized vehicle	54	Elevators or other lifts (excluding escalators, hoists, jacks, fork lifts and automotive lifts)	2
Hammers	53	Pipes (excl. smoking pipes)	2
Escalators	52	Riding power lawn mowers	2
Refrigerators	51	Toys, not specified	2
Tennis (activity, apparel or equipment)	50	Remote control, universal or not stated (excl. remote controls for toys)	2
Public equipment, not elsewhere classified (including conveyor belts, signs)	49	Grocery or shopping carts, unpowered	2
Garage doors (excluding automatic garage doors or door openers)	49	Outdoor electric lighting equipment	2
Sports and recreational activity, not elsewhere classified	49	Slides or sliding boards (excluding swimming pool slides)	2
Metal containers (excluding aerosols, trash and gasoline cans)	49	Buckets or pails	2
Clothing accessories	48	Book bags or back carriers (excluding baby carriers, luggage and camping equipment)	2
Fireworks	47	Towels or cloths	2
House repair or construction materials, not elsewhere classified	47	Fireplaces, not specified	2
Surfing (activity, apparel or equipment)	46	Fishing (activity, apparel or equipment; excluding fishing knives)	2
Barstools or kitchen stools	45	Baseball (activity/apparel/equipment; excl. softball)	2
Bed rails	45	Grills, not specified	2
Other manual workshop tools	45	Clothing, not specified	2
Lawn mowers, not specified	44	Decorative water features, including man-made ponds and fountains	2
Other unpowered garden tools	44	Television tables or stands	2
Wrestling (activity, apparel or equipment)	44	Weight lifting (activity/apparel/equipment)	2
Blankets, not specified	43	Sleds	2
Chain saws	41	Swimming (activity, apparel or equipment; excluding flotation devices)	2
Mountain or all-terrain bicycles or accessories	41	Draperies, curtains or shower curtains (fabric or plastic)	2
Cardboard products	41	Cigarette or pipe lighters	2
Sheets or pillowcases	39	Fuel storage tanks (excluding propane, LP and butane tanks)	2
Hoists, lifts, jacks or jack stands	39	Eye protection devices	2
Razors or shavers, not specified	38	Record players (self-contained units)	2
Pruning or trimming equipment, not specified	38	Air conditioners	2
Fireplaces, not specified	38	Candles, candlesticks and other candle holders	2
Knickknacks, statues, vases or urns	37	Outdoor patio heaters or firepits (manufactured)	2
Volleyball (activity, apparel or equipment)	37	Window sills or frames	2
Fishing (activity, apparel or equipment; excluding fishing knives)	36	Personal protection devices	2
Stereo or hi-fi components or accessories (excluding self-contained units)	36	Glass bottles or jars, not specified	2
Air conditioners	36	Luggage (excl. footlockers)	2
Bottles or jars, not specified	35	Garden hoses, nozzles or sprinklers	2
Radiators (excluding vehicle radiators)	34	Beach chairs or folding chairs	2
Swimming (activity, apparel or equipment; excluding flotation devices)	33	Washing machines, other or not specified	2
Towels or cloths	33	Seasonal decorations (excluding Christmas decorations)	1
Stepladders (excluding step stools)	32	Sheets or pillowcases	1
Floor lamps or table lamps, electric (excluding halogen lamps)	31	Inflatable furniture	1
Trampolines	31	Chains, not elsewhere classified	1
Gutters, drainpipes, downspouts or run-off pipes	30	Nonelectric razors or shavers	1
Motorized vehicles, not elsewhere classified (three or more wheels)	30	Adhesives (excluding tapes)	1
Flying discs and boomerangs	30	Table tennis (activity, apparel or equipment)	1
Step stools	30	Bleachers	1
Hot tubs or home spas	28	Hot tubs or home spas	1
Wire, not specified	28	Paints, varnishes or shellacs	1
Trays (excluding food warmers)	28	Fans	1
Stretch cords or stretch straps	28	Kitchen gadgets, not elsewhere classified	1
Extension cords	28	Hair curlers, curling irons, clips & hairpins	1
Field hockey (activity, apparel or equipment)	27	Other sound recording, reproducing or receiving equipment	1
Snow skiing (activity, apparel or equipment)	27	Camping equipment (excl. trailers, lighting equipment, sleeping bags, cots, hammocks, coolers, stoves and heaters)	1
Buckets or pails	27	House repair or construction materials, not elsewhere classified	1
Glass bottles or jars, not specified	27	Computers (equipment and electronic games)	1
Baby gates or barriers	26	Marbles	1
Beach chairs or folding chairs	26	Bowling (activity, apparel or equipment)	1
Laundry baskets	26	Ranges or ovens, not specified	1
Faucets or spigots	26	Books, magazines, albums or scrapbooks	1
Dollies, handtrucks or luggage carriers	25	Garage doors (excluding automatic garage doors or door openers)	1
Lacrosse (activity, apparel or equipment)	25	Stepladders (excluding step stools)	1
Roller skating (activity, apparel or equipment)	24	Power lawn mowers, not specified	1
Jewelry (excluding watches)	24	Clothing accessories	1
Pillows (excluding water pillows)	24	Other unpowered garden tools	1
Riding power lawn mowers	24	Footstools, ottomans or hassocks	1
Glass alcoholic beverage bottles	24	Chain saws	1
Workshop grinders, buffers, or polishers, not specified	24	Flying discs and boomerangs	1
Light bulbs (excluding Christmas tree light bulbs)	24	Towel racks or bars	1
Wooden containers	24	Electric Christmas decorations (excluding Christmas tree lights)	1
Drills, not specified	24	Plastic bags	1
Power drills or accessories, not specified	24	Padlocks, chain locks or other locks	1
Carts, other or not specified	23	Pedal-powered adult vehicles (three or more wheels)	1
Cookware, not specified	23	Fire escape devices (excluding ladders)	1
Power workshop grinders, buffers or polishers	23	Manual snow or ice removal tools	1
Musical instruments, not electric or not battery operated or not specified	23	Mattresses, not specified	1
Window shades, venetian blinds or indoor shutters	23	Roller skating (activity, apparel or equipment)	1
Footstools, ottomans or hassocks	22	Other furniture	1
Built-in swimming pools	22	Other playground equipment	1
Nightwear	22	Brick, stone or masonry chimneys	1
Amusement attractions (including rides)	22	Laundry baskets	1
Electric chandeliers, hanging lamps or other attached light fixtures	22	Bathtub or shower enclosures, not specified	1
Vacuum cleaners	22	Other grills or stoves	1
Swings or swing sets (excluding portable baby swings)	21	Pillows (excluding water pillows)	1
Towel racks or bars	21	Other ball sports (activity/apparel/equip.)	1
Plastic containers (rigid or semi-rigid, excluding bottles and jars)	21	Drapery or curtain rods, hooks or rings	1
Books, magazines, albums or scrapbooks	20	Swings or swing sets (excluding portable baby swings)	1
Track and field (activity, apparel or equipment; excluding jogging or running for fitness)	20	Keys, key rings or key chains	1
Automotive tools or accessories	20	Canning jars	1
Chair, rocking	20	Electrical wire or wiring systems (excluding panelboards, receptacles or interrupters)	1
Bathtub or shower enclosures, not specified	19	Portable food or beverage coolers	1
Wheelbarrows or lawn carts	19	Horseback riding (activity/apparel/ equipment)	1
Cheerleading (activity, apparel or equipment; excluding batons)	19	Paper products (excl. bags, cups, straws, and cardboard products)	1
Balls, other or not specified	19	Aquariums or accessories	1
Tractors, other or not specified	19	Ice skating (activity, apparel or equipment)	1
Ductwork for heating or cooling systems (excluding flues)	19	Dollies, handtrucks or luggage carriers	1
Nonglass bottles or jars (excluding baby bottles)	19	Martial arts (activity, apparel or equipment)	1
Built-in fireplaces	19	Carts, other or not specified	1
Soaps (excluding laundry soaps or detergents)	19	Fireplace equipment	1
Rope or string (excluding mountain climbing or jump ropes and kite strings)	19	Games or game parts (excluding marbles and computer games)	1
Tool sheds or greenhouse structures	18	Glass bathtub or shower enclosures	1
Grills, not specified	18	Fire or smoke alarms	1
Electric lighting equipment, not specified	18	Exercise equipment (excl. weight lifting and gymnastic equipment)	1
Keys, key rings or key chains	18	Billiards or pool (activity, apparel or equipment)	1
Christmas decorations (nonelectric)	18	Stereo or hi-fi components or accessories (excluding self-contained units)	1
Toy vehicles (excluding riding toys)	18	Motorized vehicles, not elsewhere classified (three or more wheels)	1
Power lawn mowers, not specified	18	Baby gates or barriers	1
Leaf blowers	18	Gutters, drainpipes, downspouts or run-off pipes	1
In-line skating (activity, apparel or equipment)	18	Diapers	1
Diving or diving boards	18	Wrestling (activity, apparel or equipment)	1
Draperies, curtains or shower curtains (fabric or plastic)	18	Water slides, public (stationary amusement rides)	1
Drapery or curtain rods, hooks or rings	17	Heaters or heating systems, other or not specified	1
Hoverboards and powered skateboards	17	Log splitters	1
Book bags or back carriers (excluding baby carriers, luggage and camping equipment)	17	Total	3763
Manual snow or ice removal tools	17
Plastic bags	17
Kitchen gadgets, not elsewhere classified	17
Gas, air or spring-operated guns (including BB guns)	17
Paints, varnishes or shellacs	17
Water skiing (activity, apparel or equipment)	17
Mattresses, not specified	16
Umbrellas	16
Saws, not specified	16
Snow boarding (activity, apparel or equipment)	15
Go-carts	15
Scaffolding	15
Swimming pool equipment (excluding chemicals, diving boards and swimming pool slides)	15
Ranges or ovens, not specified	15
Bleachers	15
Scales, not electric or not battery operated or not specified (excluding baby scales)	14
Squash, racquet ball or paddle ball (activity, apparel or equipment)	14
Remote control, universal or not stated (excl. remote controls for toys)	14
Games or game parts (excluding marbles and computer games)	13
Camping equipment (excl. trailers, lighting equipment, sleeping bags, cots, hammocks, coolers, stoves and heaters)	13
Other playground equipment	13
Scooters, unpowered	13
Heaters or heating systems, other or not specified	13
Power saws, other or not specified	13
Candles, candlesticks and other candle holders	13
Manicure, pedicure, and make-up brushes and tools (excluding cosmetics)	12
Lawn trimmers or edgers, powered (excluding brushcutters)	12
Utility vehicles	12
Hatchets or axes	12
Water tubing (activity, apparel or equipment)	12
Outerwear	12
Fuel storage tanks (excluding propane, LP and butane tanks)	12
Bench or table saws	12
Dishwashers	12
Sleds	12
Chains, not elsewhere classified	12
Minibikes, powered	11
Electric Christmas decorations (excluding Christmas tree lights)	11
Tarpaulins	11
Extension or straight ladders	11
Log splitters	11
Fire or smoke alarms	11
Automatic garage doors or door openers	11
Other specified plastic products	11
Bedspreads, throws or comforters	11
Billiards or pool (activity, apparel or equipment)	11
Sprayers, not elsewhere classified	11
Aerosol containers	11
Outdoor awnings or shutters	10
Hair dryers	10
Toolboxes or tool kits (excluding tools)	10
Mountain climbing (activity, apparel or equipment)	10
Archery (activity, apparel or equipment)	10
Gymnastics (activity, apparel or equipment; excluding trampolines)	10
Washing machines, other or not specified	10
Batteries	10
Manual scissors	10
Electrical wire or wiring systems (excluding panelboards, receptacles or interrupters)	9
Snow throwers/blowers	9
Clocks, not electric or not battery operated or not specified	9
Portable food or beverage coolers	9
Clotheslines or clothes drying racks (excluding poles)	9
Coins	9
Hammocks	9
Nonelectric blankets	9
Photographic equipment (excluding chemicals and projectors)	9
Knives with replaceable blades	9
Padlocks, chain locks or other locks	9
General purpose household cleaners (excluding abrasives, ammonia, pine oil and toilet bowl products)	9
Glass bathtub or shower enclosures	9
Doorstops	9
Battery chargers/adapters	9
Wood paneling and particleboard	8
Combs or hairbrushes, unpowered	8
Lockers	8
Electrical outlets or receptacles	8
Respiratory protection devices	8
Water polo (activity, apparel or equipment)	8
Outdoor electric lighting equipment	8
Straps, non-stretch, other, or not specified	8
Scooters, unpowered	8
Automatic doors or door openers (excluding garage doors)	8
Flashlights or battery-powered lanterns	8
Table tennis (activity, apparel or equipment)	8
Coal or wood-burning stoves	8
Portable electric heaters	8
Slides or sliding boards (excluding swimming pool slides)	8
Street hockey (activity, apparel or equipment)	7
Scales, electric or battery operated (excluding baby scales)	7
Bars and bar accessories (excluding gymnastic and weight lifting equipment)	7
BBs or pellets	7
Decorative water features, including man-made ponds and fountains	7
Screwdrivers	7
Snowmobiles (activity, apparel or equipment)	7
Scissors, not specified	7
Slow cookers	7
Flatware (excluding knives)	7
Tie racks, belt racks or other clothes hangers	7
Air compressors (separate)	7
Watches	6
Tree stands (hunting)	6
Power hedge trimmers	6
Garden tractors	6
Baby strollers	6
Pens and pencils	6
Skeet shooting (activity, apparel or equipment; excluding guns and ammunition)	6
Paintbrushes or rollers, manual	6
Propane, LP or butane gas tanks or fittings	6
Safes	6
Artificial flowers or plants	6
Gasoline	6
Kitchen mixing bowls, canisters or similar containers (excluding plastic products)	6
Other containers (excluding vacuum or pressurized containers)	6
Portable circular power saws	6
Dolls, plush toys, and action figures	5
Seasonal decorations (excluding Christmas decorations)	5
Christmas tree lights	5
Lighting equipment, not specified	5
Nonbaby mattresses (excluding camp mattresses)	5
Roller hockey (activity, apparel or equipment)	5
Power leaf mulchers and grinders	5
Hair clippers and trimmers	5
Vending machines (excluding car washing machines)	5
Outdoor patio heaters or firepits (manufactured)	5
Bowling (activity, apparel or equipment)	5
Portable power drills and accessories	5
Laundry hampers	5
Treehouses or playhouses	5
Aquariums or accessories	5
Tapes (with adhesive surfaces)	5
Microwave ovens	5
Radios, not specified	5
Other cookware	5
Fertilizers, not specified	5
Thermostats (for heating or cooling systems)	5
Nail guns or stud drivers	5
Portable swimming pools	4
Filters (excluding swimming pool and aquarium filters)	4
Futons	4
Other toy guns	4
Artificial Christmas trees	4
Ball sports (activity, apparel or equipment), not specified	4
Gas or LP grills or stoves (for outdoor use)	4
Toy sports equipment	4
Costumes or masks	4
Toys, not elsewhere classified	4
Water slides, public (stationary amusement rides)	4
Rotary power lawn mowers (walk-behind)	4
Canning jars	4
Radios (self-contained units; excluding two-way radios)	4
Coffee makers or teapots, not specified	4
Furnaces, other or not specified	4
Fire extinguishers	4
Generators or power plants	4
Workshop furnishings	4
Floor waxes	4
Nonmetal cookware (nonelectric)	4
Chemicals, not elsewhere classified	4
Other glass bottles or jars	4
Toy guns with projectiles	3
Tricycles (children's)	3
Pumps, not elsewhere classified	3
Water slides, not elsewhere classified	3
Playground equipment, not specified	3
Moving walks	3
Balloons (toy)	3
Bedding, not specified	3
Ashtrays, not electric or not battery operated or not specified	3
Hair curlers, curling irons, clips & hairpins	3
Diapers	3
Saunas	3
Skating (activity, apparel or equipment) not specified	3
Night-lights	3
Awls, chisels or planes	3
Business and office machines	3
Hand saws	3
Nonglass bathtub or shower enclosures	3
Clothes dryers, not specified	3
Welding equipment	3
Fireplace equipment	3
Vacuum containers	3
Electric blenders	3
Glass soft drink bottles	3
Seesaws or teeterboards	3
Ironing boards or covers	3
Manual filing or sanding tools	3
Pressure cookers or canners	3
Musical instruments, electric or battery operated	3
Brick, stone or masonry chimneys	3
Power pruning or trimming equipment, not specified	2
Wagons (children's)	2
Sewing basket articles (excluding scissors, pins, needles and sewing machine accessories)	2
Personal protection devices	2
Baby bottles or nipples	2
Slingshots or sling-propelled toys	2
Fencing (activity, apparel or equipment)	2
Pedal-powered adult vehicles (three or more wheels)	2
Hot water	2
Window or door security barriers	2
Children's play tents, play tunnels or other enclosures	2
Panelboards, circuit breakers, ground fault circuit interrupters (GFCIs) or fuses	2
Surge suppressors or power strips	2
Other grills or stoves	2
Party favors	2
Clocks, electric or battery operated	2
Fabrics (not part of finished item)	2
Desk supplies (excluding pens and pencils)	2
Toy bows or arrows	2
Pull-down or folding stairs	2
Water toys (excluding squeeze or squeaker toys and inner tubes or similar flotation equipment)	2
Above-ground swimming pools (excluding portable pools)	2
Animal traps	2
Badminton (activity, apparel or equipment)	2
Electric razors or shavers	2
Metal cookware (nonelectric; excluding pressure cookers and canners)	2
Furniture polishes or waxes	2
Unicycles, unpowered or unspecified	2
Magazine racks or book ends	2
Adhesives (excluding tapes)	2
Garbage disposers	2
Manual workshop grinders, buffers or polishers	2
Electric heaters, not elsewhere classified	2
Clothing irons	2
Video players and recorders (excl. cameras)	2
Compact disks (CDs) and DVDs	2
Footlockers	2
Electric fireplaces, factory built	2
Art and ceramic supplies or equipment (excl. paintbrushes)	2
Batons	2
Telescopes, binoculars, microscopes or magnifying glasses	2
Lubricants	2
Band saws	2
Other sound recording, reproducing or receiving equipment	2
Electric baseboard heaters	2
Horseshoes (activity, apparel or equipment)	2
Power sanders	2
Other baby carriers	1
Music boxes or chimes	1
Inflatable furniture	1
Snow tubing (activity, apparel or equipment)	1
Flotation toys (excluding official life-saving devices)	1
Plastic panels for doors or windows	1
Baby carriages	1
Other toy weapons (nonprojectile)	1
Storm windows	1
Artificial turf	1
Bath or facial cleansing brushes	1
Manual push mowers (unpowered)	1
Cigarette or pipe lighters	1
Dune buggies/beach buggies	1
Other furniture	1
Combs, not specified	1
Pins and needles (excluding safety pins and knitting needles)	1
Lunch boxes or pails	1
Powered riding toys	1
Riding toys (excluding bicycles and tricycles), not specified	1
Other clothing	1
Manual pruning or trimming equipment, not specified	1
Window screens	1
General home or room involvement in fires	1
Portable cribs	1
Other electric lighting equipment	1
Lighters, not specified	1
Power tillers or cultivators (not farm equipment)	1
Toy guns, not specified	1
Doll houses and other play scenes	1
Safety pins	1
Carbon monoxide poisonings (when source is unknown)	1
Charcoal or wood-burning grills	1
Shuffleboard (activity, apparel or equipment)	1
Baby changing tables	1
Boilers	1
Power routers	1
Tetherball (activity, apparel or equipment)	1
Ice makers (separate from refrigerators)	1
Water heaters, not specified	1
Electric blankets or sheets	1
Charcoal	1
Pressurized containers (nonaerosol; excluding alcoholic beverage or soft drink bottles and cans)	1
Fire sprinklers	1
Aluminum foil wrapping products	1
Table linens	1
Laundry soaps or detergents	1
Trash compactors	1
Drinking fountains	1
Burglar alarms	1
Other portable or stationary power tools	1
Caulking or spackling compounds	1
Toilet bowl products	1
Fire escape devices (excluding ladders)	1
Electric ranges or ovens (excl. counter-top ovens)	1
Vises or workshop clamps	1
Heat pumps	1
Knife sharpeners, not specified	1
Bleaches (noncosmetic)	1
Dehumidifiers	1
Electric frying pans and skillets	1
Self-contained openers (e.g., zip-top or pull-top cans)	1
Gas water heaters	1
Convertible beds, hideaway beds or sofa beds	1
Croquet (activity, apparel or equipment)	1
Electric griddles	1
Room deodorizers or fresheners, not specified	1
Can openers, not specified	1
Heavy-duty workshop staplers	1
Food grinders	1
Potholders, oven mitts or hot pads	1
Sabre saws	1
Painting equipment, powered (including sprayers, rollers or brushes)	1
Outdoor antennas (separate)	1
Freezers (separate from refrigerators)	1
Handball (activity, apparel or equipment)	1
Sewing machines or accessories	1
Chafing dishes or fondue pots	1
Metal chimneys, stovepipes or flues	1
Electric deep fryers	1
Humidifiers	1
Paint or varnish thinners (excluding turpentine)	1
Levels	1
Total	47022
